# Supplementary material for: Understanding variability in optimum plant density and recommendation domains for crowding stress tolerant processing sweet corn
Source: PLoS One. 2020 Feb 7;15(2):e0228809. doi: 10.1371/journal.pone.0228809 (PMC7006923; doi:10.1371/journal.pone.0228809)
Supplement: S1 File — (CSV) [file pone.0228809.s002.csv]

Site.Year	Block	Actual.plant.population.ha	Production area	YEAR	Gross profit Margin	Water supply	State	Planting date	Yield
MD_Y13	A	62430.42468	IL (Rainfed)	2013	10518.66772	Rainfed	ILLINOIS	Late	Low
MD_Y13	B	64583.19794	IL (Rainfed)	2013	10492.29926	Rainfed	ILLINOIS	Late	Low
MD_Y13	A	64583.19794	IL (Rainfed)	2013	9564.733275	Rainfed	ILLINOIS	Late	Low
MD_Y13	B	75347.06426	IL (Rainfed)	2013	11654.88639	Rainfed	ILLINOIS	Late	Low
MD_Y13	A	68888.74447	IL (Rainfed)	2013	11230.52961	Rainfed	ILLINOIS	Late	Low
MD_Y13	B	86110.93059	IL (Rainfed)	2013	10611.55372	Rainfed	ILLINOIS	Late	Low
MD_Y13	A	60277.65141	IL (Rainfed)	2013	11329.49721	Rainfed	ILLINOIS	Late	Low
MD_Y13	B	68888.74447	IL (Rainfed)	2013	11075.64533	Rainfed	ILLINOIS	Late	Low
MD_Y13	A	88263.70385	IL (Rainfed)	2013	12408.73853	Rainfed	ILLINOIS	Late	Low
MD_Y13	B	105485.89	IL (Rainfed)	2013	10462.7848	Rainfed	ILLINOIS	Late	Low
MD_Y13	A	49513.78509	IL (Rainfed)	2013	9793.609672	Rainfed	ILLINOIS	Late	Low
MD_Y13	B	55972.10488	IL (Rainfed)	2013	11066.19515	Rainfed	ILLINOIS	Late	Low
MD_Y13	A	49513.78509	IL (Rainfed)	2013	10405.93496	Rainfed	ILLINOIS	Late	Low
MD_Y13	B	58124.87815	IL (Rainfed)	2013	9136.862465	Rainfed	ILLINOIS	Late	Low
MD_Y13	A	79652.61079	IL (Rainfed)	2013	13013.54846	Rainfed	ILLINOIS	Late	Low
MD_Y13	B	94722.02365	IL (Rainfed)	2013	11781.38606	Rainfed	ILLINOIS	Late	Low
MD_Y13	A	77499.83753	IL (Rainfed)	2013	12679.16421	Rainfed	ILLINOIS	Late	Low
MD_Y13	B	88263.70385	IL (Rainfed)	2013	12840.77684	Rainfed	ILLINOIS	Late	Low
MD_Y13	A	68888.74447	IL (Rainfed)	2013	12875.77286	Rainfed	ILLINOIS	Late	Low
MD_Y13	B	66735.97121	IL (Rainfed)	2013	11541.72666	Rainfed	ILLINOIS	Late	Low
MD_Y13	A	66735.97121	IL (Rainfed)	2013	11249.60756	Rainfed	ILLINOIS	Late	Low
MD_Y13	B	51666.55835	IL (Rainfed)	2013	9356.410517	Rainfed	ILLINOIS	Late	Low
MD_Y13	A	64583.19794	IL (Rainfed)	2013	9614.604162	Rainfed	ILLINOIS	Late	Low
FF_Y14	A	103253.3333	IL (Rainfed)	2014	14276.82448	Rainfed	ILLINOIS	Mid	Medium
FF_Y14	B	106480	IL (Rainfed)	2014	14589.1826	Rainfed	ILLINOIS	Mid	Medium
FF_Y14	A	89271.11111	IL (Rainfed)	2014	14238.13565	Rainfed	ILLINOIS	Mid	Medium
FF_Y14	B	82817.77778	IL (Rainfed)	2014	15071.79233	Rainfed	ILLINOIS	Mid	Medium
FF_Y14	A	60231.11111	IL (Rainfed)	2014	12579.82425	Rainfed	ILLINOIS	Mid	Medium
FF_Y14	B	70986.66667	IL (Rainfed)	2014	12796.81014	Rainfed	ILLINOIS	Mid	Medium
FF_Y14	A	41946.66667	IL (Rainfed)	2014	9990.630485	Rainfed	ILLINOIS	Mid	Medium
FF_Y14	B	41946.66667	IL (Rainfed)	2014	8620.838699	Rainfed	ILLINOIS	Mid	Medium
FF_Y14	A	68835.55556	IL (Rainfed)	2014	12998.92276	Rainfed	ILLINOIS	Mid	Medium
FF_Y14	B	65608.88889	IL (Rainfed)	2014	12554.84458	Rainfed	ILLINOIS	Mid	Medium
FF_Y14	A	96800	IL (Rainfed)	2014	12807.67987	Rainfed	ILLINOIS	Mid	Medium
FF_Y14	B	86044.44444	IL (Rainfed)	2014	12297.5797	Rainfed	ILLINOIS	Mid	Medium
FF_Y14	A	79591.11111	IL (Rainfed)	2014	13383.66671	Rainfed	ILLINOIS	Mid	Medium
FF_Y14	B	77440	IL (Rainfed)	2014	12329.53495	Rainfed	ILLINOIS	Mid	Medium
FF_Y14	A	98951.11111	IL (Rainfed)	2014	12212.55211	Rainfed	ILLINOIS	Mid	Medium
FF_Y14	B	101102.2222	IL (Rainfed)	2014	11271.82229	Rainfed	ILLINOIS	Mid	Medium
FF_Y14	A	59155.55556	IL (Rainfed)	2014	12068.50486	Rainfed	ILLINOIS	Mid	Medium
FF_Y14	B	74213.33333	IL (Rainfed)	2014	11942.46943	Rainfed	ILLINOIS	Mid	Medium
FF_Y14	A	48400	IL (Rainfed)	2014	10092.63881	Rainfed	ILLINOIS	Mid	Medium
FF_Y14	B	64533.33333	IL (Rainfed)	2014	10605.05376	Rainfed	ILLINOIS	Mid	Medium
VC_Y14	A	49475.55556	IL (Rainfed)	2014	9672.20149	Rainfed	ILLINOIS	Mid	Medium
VC_Y14	B	54853.33333	IL (Rainfed)	2014	12084.45984	Rainfed	ILLINOIS	Mid	Medium
VC_Y14	A	94648.88889	IL (Rainfed)	2014	12189.37023	Rainfed	ILLINOIS	Mid	Medium
VC_Y14	B	93573.33333	IL (Rainfed)	2014	9695.945117	Rainfed	ILLINOIS	Mid	Medium
VC_Y14	A	69911.11111	IL (Rainfed)	2014	13626.68806	Rainfed	ILLINOIS	Mid	Medium
VC_Y14	B	65608.88889	IL (Rainfed)	2014	16170.83765	Rainfed	ILLINOIS	Mid	Medium
VC_Y14	A	78515.55556	IL (Rainfed)	2014	15564.60419	Rainfed	ILLINOIS	Mid	Medium
VC_Y14	B	79591.11111	IL (Rainfed)	2014	14702.02981	Rainfed	ILLINOIS	Mid	Medium
VC_Y14	A	97875.55556	IL (Rainfed)	2014	12249.35735	Rainfed	ILLINOIS	Mid	Medium
VC_Y14	B	91422.22222	IL (Rainfed)	2014	10490.18944	Rainfed	ILLINOIS	Mid	Medium
VC_Y14	A	59155.55556	IL (Rainfed)	2014	12887.3356	Rainfed	ILLINOIS	Mid	Medium
VC_Y14	B	55928.88889	IL (Rainfed)	2014	11467.2705	Rainfed	ILLINOIS	Mid	Medium
VC_Y14	A	101102.2222	IL (Rainfed)	2014	6186.609592	Rainfed	ILLINOIS	Mid	Medium
VC_Y14	B	105404.4444	IL (Rainfed)	2014	10716.52194	Rainfed	ILLINOIS	Mid	Medium
VC_Y14	A	68835.55556	IL (Rainfed)	2014	12544.37021	Rainfed	ILLINOIS	Mid	Medium
VC_Y14	B	63457.77778	IL (Rainfed)	2014	11273.43143	Rainfed	ILLINOIS	Mid	Medium
VC_Y14	A	80666.66667	IL (Rainfed)	2014	13694.43009	Rainfed	ILLINOIS	Mid	Medium
VC_Y14	B	82817.77778	IL (Rainfed)	2014	16251.0014	Rainfed	ILLINOIS	Mid	Medium
VC_Y14	A	90346.66667	IL (Rainfed)	2014	13689.221	Rainfed	ILLINOIS	Mid	Medium
VC_Y14	B	87120	IL (Rainfed)	2014	13125.97876	Rainfed	ILLINOIS	Mid	Medium
WYN_Y14	A	119386.6667	WI (Irrigated)	2014	14596.85232	Irrigated	WISCONSIN	Mid	High
WYN_Y14	B	100026.6667	WI (Irrigated)	2014	12460.70155	Irrigated	WISCONSIN	Mid	High
WYN_Y14	A	47324.44444	WI (Irrigated)	2014	13590.41621	Irrigated	WISCONSIN	Mid	High
WYN_Y14	B	41946.66667	WI (Irrigated)	2014	12473.22184	Irrigated	WISCONSIN	Mid	High
WYN_Y14	A	86044.44444	WI (Irrigated)	2014	14148.88914	Irrigated	WISCONSIN	Mid	High
WYN_Y14	B	87120	WI (Irrigated)	2014	13120.21817	Irrigated	WISCONSIN	Mid	High
WYN_Y14	A	60231.11111	WI (Irrigated)	2014	14314.11586	Irrigated	WISCONSIN	Mid	High
WYN_Y14	B	54853.33333	WI (Irrigated)	2014	13627.29796	Irrigated	WISCONSIN	Mid	High
WYN_Y14	A	70986.66667	WI (Irrigated)	2014	11160.33594	Irrigated	WISCONSIN	Mid	High
WYN_Y14	B	76364.44444	WI (Irrigated)	2014	13955.04591	Irrigated	WISCONSIN	Mid	High
WYN_Y14	A	52702.22222	WI (Irrigated)	2014	12774.33721	Irrigated	WISCONSIN	Mid	High
WYN_Y14	B	49475.55556	WI (Irrigated)	2014	11187.98969	Irrigated	WISCONSIN	Mid	High
WYN_Y14	A	96800	WI (Irrigated)	2014	12522.34492	Irrigated	WISCONSIN	Mid	High
WYN_Y14	B	105404.4444	WI (Irrigated)	2014	14406.38808	Irrigated	WISCONSIN	Mid	High
WYN_Y14	A	82817.77778	WI (Irrigated)	2014	15962.75059	Irrigated	WISCONSIN	Mid	High
WYN_Y14	B	78515.55556	WI (Irrigated)	2014	14654.39449	Irrigated	WISCONSIN	Mid	High
WYN_Y14	A	94648.88889	WI (Irrigated)	2014	12025.5846	Irrigated	WISCONSIN	Mid	High
WYN_Y14	B	90346.66667	WI (Irrigated)	2014	13019.99508	Irrigated	WISCONSIN	Mid	High
WYN_Y14	A	65608.88889	WI (Irrigated)	2014	14874.2303	Irrigated	WISCONSIN	Mid	High
WYN_Y14	B	62382.22222	WI (Irrigated)	2014	12420.19721	Irrigated	WISCONSIN	Mid	High
WYN_Y14	A	59155.55556	WI (Irrigated)	2014	14365.81399	Irrigated	WISCONSIN	Mid	High
WYN_Y14	B	60231.11111	WI (Irrigated)	2014	13585.42338	Irrigated	WISCONSIN	Mid	High
WYN_Y14	A	58080	WI (Irrigated)	2014	13383.87097	Irrigated	WISCONSIN	Mid	High
PMT_Y14	A	70986.66667	WI (Irrigated)	2014	13052.67345	Irrigated	WISCONSIN	Mid	Low
PMT_Y14	B	65608.88889	WI (Irrigated)	2014	12051.22595	Irrigated	WISCONSIN	Mid	Low
PMT_Y14	A	57004.44444	WI (Irrigated)	2014	12222.32195	Irrigated	WISCONSIN	Mid	Low
PMT_Y14	B	60231.11111	WI (Irrigated)	2014	11583.59935	Irrigated	WISCONSIN	Mid	Low
PMT_Y14	A	43022.22222	WI (Irrigated)	2014	11478.33679	Irrigated	WISCONSIN	Mid	Low
PMT_Y14	B	39795.55556	WI (Irrigated)	2014	9694.474373	Irrigated	WISCONSIN	Mid	Low
PMT_Y14	A	78515.55556	WI (Irrigated)	2014	10476.03117	Irrigated	WISCONSIN	Mid	Low
PMT_Y14	B	80666.66667	WI (Irrigated)	2014	12023.57063	Irrigated	WISCONSIN	Mid	Low
PMT_Y14	A	92497.77778	WI (Irrigated)	2014	7502.73909	Irrigated	WISCONSIN	Mid	Low
PMT_Y14	B	96800	WI (Irrigated)	2014	12635.10184	Irrigated	WISCONSIN	Mid	Low
PMT_Y14	A	75288.88889	WI (Irrigated)	2014	12066.529	Irrigated	WISCONSIN	Mid	Low
PMT_Y14	B	76364.44444	WI (Irrigated)	2014	12204.80763	Irrigated	WISCONSIN	Mid	Low
PMT_Y14	A	60231.11111	WI (Irrigated)	2014	9405.304624	Irrigated	WISCONSIN	Mid	Low
PMT_Y14	B	59155.55556	WI (Irrigated)	2014	12242.53134	Irrigated	WISCONSIN	Mid	Low
PMT_Y14	A	43022.22222	WI (Irrigated)	2014	10587.42887	Irrigated	WISCONSIN	Mid	Low
PMT_Y14	B	45173.33333	WI (Irrigated)	2014	11015.01042	Irrigated	WISCONSIN	Mid	Low
PMT_Y14	A	93573.33333	WI (Irrigated)	2014	11978.22065	Irrigated	WISCONSIN	Mid	Low
PMT_Y14	B	89271.11111	WI (Irrigated)	2014	12565.40666	Irrigated	WISCONSIN	Mid	Low
PMT_Y14	A	96800	WI (Irrigated)	2014	6711.662903	Irrigated	WISCONSIN	Mid	Low
PMT_Y14	B	103253.3333	WI (Irrigated)	2014	10519.75677	Irrigated	WISCONSIN	Mid	Low
PMT_Y14	A	58080	WI (Irrigated)	2014	14313.27855	Irrigated	WISCONSIN	Mid	Low
PMT_Y14	B	57004.44444	WI (Irrigated)	2014	11531.89704	Irrigated	WISCONSIN	Mid	Low
PMT_Y14	A	57004.44444	WI (Irrigated)	2014	13054.65322	Irrigated	WISCONSIN	Mid	Low
OKR_Y14	A	59155.55556	WI (Irrigated)	2014	10250.98044	Irrigated	WISCONSIN	Late	Low
OKR_Y14	B	59155.55556	WI (Irrigated)	2014	9977.157365	Irrigated	WISCONSIN	Late	Low
OKR_Y14	A	52702.22222	WI (Irrigated)	2014	10444.1531	Irrigated	WISCONSIN	Late	Low
OKR_Y14	B	47324.44444	WI (Irrigated)	2014	8610.986261	Irrigated	WISCONSIN	Late	Low
OKR_Y14	A	65608.88889	WI (Irrigated)	2014	11090.78888	Irrigated	WISCONSIN	Late	Low
OKR_Y14	B	64533.33333	WI (Irrigated)	2014	9893.834393	Irrigated	WISCONSIN	Late	Low
OKR_Y14	A	78515.55556	WI (Irrigated)	2014	10748.14423	Irrigated	WISCONSIN	Late	Low
OKR_Y14	B	75288.88889	WI (Irrigated)	2014	9804.369152	Irrigated	WISCONSIN	Late	Low
OKR_Y14	A	78515.55556	WI (Irrigated)	2014	10768.57388	Irrigated	WISCONSIN	Late	Low
OKR_Y14	B	77440	WI (Irrigated)	2014	8830.002046	Irrigated	WISCONSIN	Late	Low
OKR_Y14	A	61306.66667	WI (Irrigated)	2014	10056.57014	Irrigated	WISCONSIN	Late	Low
OKR_Y14	B	64533.33333	WI (Irrigated)	2014	10217.53423	Irrigated	WISCONSIN	Late	Low
OKR_Y14	A	39795.55556	WI (Irrigated)	2014	7585.055669	Irrigated	WISCONSIN	Late	Low
OKR_Y14	B	45173.33333	WI (Irrigated)	2014	7819.494794	Irrigated	WISCONSIN	Late	Low
OKR_Y14	A	86044.44444	WI (Irrigated)	2014	10332.30179	Irrigated	WISCONSIN	Late	Low
OKR_Y14	B	86044.44444	WI (Irrigated)	2014	10525.55604	Irrigated	WISCONSIN	Late	Low
OKR_Y14	A	87120	WI (Irrigated)	2014	7532.374981	Irrigated	WISCONSIN	Late	Low
OKR_Y14	B	92497.77778	WI (Irrigated)	2014	9175.062033	Irrigated	WISCONSIN	Late	Low
OKR_Y14	A	102177.7778	WI (Irrigated)	2014	9397.591128	Irrigated	WISCONSIN	Late	Low
OKR_Y14	B	98951.11111	WI (Irrigated)	2014	8332.521185	Irrigated	WISCONSIN	Late	Low
OKR_Y14	A	57004.44444	WI (Irrigated)	2014	10806.26309	Irrigated	WISCONSIN	Late	Low
OKR_Y14	B	55928.88889	WI (Irrigated)	2014	11596.37458	Irrigated	WISCONSIN	Late	Low
OKR_Y14	A	54853.33333	WI (Irrigated)	2014	10825.75259	Irrigated	WISCONSIN	Late	Low
TYLR1_Y14	A	37644.44444	IL (Rainfed)	2014	9012.490269	Rainfed	ILLINOIS	Mid	Low
TYLR1_Y14	B	38720	IL (Rainfed)	2014	9222.94403	Rainfed	ILLINOIS	Mid	Low
TYLR1_Y14	A	70986.66667	IL (Rainfed)	2014	7532.148577	Rainfed	ILLINOIS	Mid	Low
TYLR1_Y14	B	69911.11111	IL (Rainfed)	2014	8852.600354	Rainfed	ILLINOIS	Mid	Low
TYLR1_Y14	A	49475.55556	IL (Rainfed)	2014	9344.97161	Rainfed	ILLINOIS	Mid	Low
TYLR1_Y14	B	50551.11111	IL (Rainfed)	2014	8839.908393	Rainfed	ILLINOIS	Mid	Low
TYLR1_Y14	A	65608.88889	IL (Rainfed)	2014	7802.460377	Rainfed	ILLINOIS	Mid	Low
TYLR1_Y14	B	58080	IL (Rainfed)	2014	7600.14039	Rainfed	ILLINOIS	Mid	Low
TYLR1_Y14	A	90346.66667	IL (Rainfed)	2014	7379.95802	Rainfed	ILLINOIS	Mid	Low
TYLR1_Y14	B	88195.55556	IL (Rainfed)	2014	6926.352672	Rainfed	ILLINOIS	Mid	Low
TYLR1_Y14	A	43022.22222	IL (Rainfed)	2014	8597.570209	Rainfed	ILLINOIS	Mid	Low
TYLR1_Y14	B	38720	IL (Rainfed)	2014	9648.974809	Rainfed	ILLINOIS	Mid	Low
TYLR1_Y14	A	89271.11111	IL (Rainfed)	2014	7517.811503	Rainfed	ILLINOIS	Mid	Low
TYLR1_Y14	B	101102.2222	IL (Rainfed)	2014	9783.359556	Rainfed	ILLINOIS	Mid	Low
TYLR1_Y14	A	54853.33333	IL (Rainfed)	2014	9954.76461	Rainfed	ILLINOIS	Mid	Low
TYLR1_Y14	B	57004.44444	IL (Rainfed)	2014	9972.830681	Rainfed	ILLINOIS	Mid	Low
TYLR1_Y14	A	79591.11111	IL (Rainfed)	2014	10159.78966	Rainfed	ILLINOIS	Mid	Low
TYLR1_Y14	B	82817.77778	IL (Rainfed)	2014	9888.176406	Rainfed	ILLINOIS	Mid	Low
TYLR1_Y14	A	70986.66667	IL (Rainfed)	2014	9726.596891	Rainfed	ILLINOIS	Mid	Low
TYLR1_Y14	B	68835.55556	IL (Rainfed)	2014	10878.40796	Rainfed	ILLINOIS	Mid	Low
TYLR1_Y14	A	58080	IL (Rainfed)	2014	10578.48424	Rainfed	ILLINOIS	Mid	Low
TYLR1_Y14	B	57004.44444	IL (Rainfed)	2014	8618.631205	Rainfed	ILLINOIS	Mid	Low
TYLR1_Y14	A	61306.66667	IL (Rainfed)	2014	9841.402144	Rainfed	ILLINOIS	Mid	Low
TYLR2_Y14	A	84968.88889	IL (Rainfed)	2014	8975.561796	Rainfed	ILLINOIS	Mid	Low
TYLR2_Y14	B	79591.11111	IL (Rainfed)	2014	10811.18204	Rainfed	ILLINOIS	Mid	Low
TYLR2_Y14	A	77440	IL (Rainfed)	2014	10934.14506	Rainfed	ILLINOIS	Mid	Low
TYLR2_Y14	B	76364.44444	IL (Rainfed)	2014	9902.570917	Rainfed	ILLINOIS	Mid	Low
TYLR2_Y14	A	47324.44444	IL (Rainfed)	2014	10157.64382	Rainfed	ILLINOIS	Mid	Low
TYLR2_Y14	B	49475.55556	IL (Rainfed)	2014	10329.30033	Rainfed	ILLINOIS	Mid	Low
TYLR2_Y14	A	34417.77778	IL (Rainfed)	2014	10159.21097	Rainfed	ILLINOIS	Mid	Low
TYLR2_Y14	B	33342.22222	IL (Rainfed)	2014	9147.140608	Rainfed	ILLINOIS	Mid	Low
TYLR2_Y14	A	63457.77778	IL (Rainfed)	2014	10678.61098	Rainfed	ILLINOIS	Mid	Low
TYLR2_Y14	B	66684.44444	IL (Rainfed)	2014	13167.52502	Rainfed	ILLINOIS	Mid	Low
TYLR2_Y14	A	72062.22222	IL (Rainfed)	2014	11375.43673	Rainfed	ILLINOIS	Mid	Low
TYLR2_Y14	B	83893.33333	IL (Rainfed)	2014	11836.53606	Rainfed	ILLINOIS	Mid	Low
TYLR2_Y14	A	60231.11111	IL (Rainfed)	2014	11662.07397	Rainfed	ILLINOIS	Mid	Low
TYLR2_Y14	B	69911.11111	IL (Rainfed)	2014	12348.23678	Rainfed	ILLINOIS	Mid	Low
TYLR2_Y14	A	96800	IL (Rainfed)	2014	11578.53583	Rainfed	ILLINOIS	Mid	Low
TYLR2_Y14	B	101102.2222	IL (Rainfed)	2014	9148.484193	Rainfed	ILLINOIS	Mid	Low
TYLR2_Y14	A	55928.88889	IL (Rainfed)	2014	11655.11349	Rainfed	ILLINOIS	Mid	Low
TYLR2_Y14	B	63457.77778	IL (Rainfed)	2014	12647.20816	Rainfed	ILLINOIS	Mid	Low
TYLR2_Y14	A	46248.88889	IL (Rainfed)	2014	11024.84196	Rainfed	ILLINOIS	Mid	Low
TYLR2_Y14	B	48400	IL (Rainfed)	2014	9401.715997	Rainfed	ILLINOIS	Mid	Low
TYLR2_Y14	A	57004.44444	IL (Rainfed)	2014	9287.79302	Rainfed	ILLINOIS	Mid	Low
TYLR2_Y14	B	54853.33333	IL (Rainfed)	2014	11507.35942	Rainfed	ILLINOIS	Mid	Low
TYLR2_Y14	A	59155.55556	IL (Rainfed)	2014	10067.21384	Rainfed	ILLINOIS	Mid	Low
UTI_Y14	A	78515.55556	IL (Rainfed)	2014	15538.95266	Rainfed	ILLINOIS	Late	Medium
UTI_Y14	B	81742.22222	IL (Rainfed)	2014	16539.21905	Rainfed	ILLINOIS	Late	Medium
UTI_Y14	A	105404.4444	IL (Rainfed)	2014	13933.0969	Rainfed	ILLINOIS	Late	Medium
UTI_Y14	B	108631.1111	IL (Rainfed)	2014	11440.65728	Rainfed	ILLINOIS	Late	Medium
UTI_Y14	A	92497.77778	IL (Rainfed)	2014	12987.081	Rainfed	ILLINOIS	Late	Medium
UTI_Y14	B	92497.77778	IL (Rainfed)	2014	15002.29085	Rainfed	ILLINOIS	Late	Medium
UTI_Y14	A	63457.77778	IL (Rainfed)	2014	13915.59391	Rainfed	ILLINOIS	Late	Medium
UTI_Y14	B	61306.66667	IL (Rainfed)	2014	13331.98727	Rainfed	ILLINOIS	Late	Medium
UTI_Y14	A	48400	IL (Rainfed)	2014	13830.72014	Rainfed	ILLINOIS	Late	Medium
UTI_Y14	B	66684.44444	IL (Rainfed)	2014	12658.5399	Rainfed	ILLINOIS	Late	Medium
UTI_Y14	A	61306.66667	IL (Rainfed)	2014	17347.79884	Rainfed	ILLINOIS	Late	Medium
UTI_Y14	B	63457.77778	IL (Rainfed)	2014	14888.57194	Rainfed	ILLINOIS	Late	Medium
UTI_Y14	A	83893.33333	IL (Rainfed)	2014	17659.47671	Rainfed	ILLINOIS	Late	Medium
UTI_Y14	B	84968.88889	IL (Rainfed)	2014	16730.63171	Rainfed	ILLINOIS	Late	Medium
UTI_Y14	A	67760	IL (Rainfed)	2014	15560.97882	Rainfed	ILLINOIS	Late	Medium
UTI_Y14	B	49475.55556	IL (Rainfed)	2014	12447.4384	Rainfed	ILLINOIS	Late	Medium
UTI_Y14	A	100026.6667	IL (Rainfed)	2014	12945.5406	Rainfed	ILLINOIS	Late	Medium
UTI_Y14	B	102177.7778	IL (Rainfed)	2014	13383.82852	Rainfed	ILLINOIS	Late	Medium
UTI_Y14	A	114008.8889	IL (Rainfed)	2014	13435.97465	Rainfed	ILLINOIS	Late	Medium
UTI_Y14	B	114008.8889	IL (Rainfed)	2014	14214.67826	Rainfed	ILLINOIS	Late	Medium
UTI_Y14	A	70986.66667	IL (Rainfed)	2014	13969.89782	Rainfed	ILLINOIS	Late	Medium
UTI_Y14	B	58080	IL (Rainfed)	2014	12706.5088	Rainfed	ILLINOIS	Late	Medium
UTI_Y14	A	63457.77778	IL (Rainfed)	2014	14292.90785	Rainfed	ILLINOIS	Late	Medium
HV_Y15	A	60231.11111	IL (Irrigated)	2015	10714.53039	Irrigated	ILLINOIS	Early	Low
HV_Y15	B	66684.44444	IL (Irrigated)	2015	11987.91048	Irrigated	ILLINOIS	Early	Low
HV_Y15	A	59155.55556	IL (Irrigated)	2015	10071.87169	Irrigated	ILLINOIS	Early	Low
HV_Y15	B	64533.33333	IL (Irrigated)	2015	9688.804331	Irrigated	ILLINOIS	Early	Low
HV_Y15	A	102177.7778	IL (Irrigated)	2015	11659.82711	Irrigated	ILLINOIS	Early	Low
HV_Y15	B	93573.33333	IL (Irrigated)	2015	8170.710244	Irrigated	ILLINOIS	Early	Low
HV_Y15	A	60231.11111	IL (Irrigated)	2015	8268.459903	Irrigated	ILLINOIS	Early	Low
HV_Y15	B	47324.44444	IL (Irrigated)	2015	8171.590455	Irrigated	ILLINOIS	Early	Low
HV_Y15	A	63457.77778	IL (Irrigated)	2015	9238.530883	Irrigated	ILLINOIS	Early	Low
HV_Y15	B	59155.55556	IL (Irrigated)	2015	8518.347038	Irrigated	ILLINOIS	Early	Low
HV_Y15	A	57004.44444	IL (Irrigated)	2015	10967.38632	Irrigated	ILLINOIS	Early	Low
HV_Y15	B	63457.77778	IL (Irrigated)	2015	9258.391426	Irrigated	ILLINOIS	Early	Low
HV_Y15	A	73137.77778	IL (Irrigated)	2015	12669.44706	Irrigated	ILLINOIS	Early	Low
HV_Y15	B	77440	IL (Irrigated)	2015	9050.524242	Irrigated	ILLINOIS	Early	Low
HV_Y15	A	97875.55556	IL (Irrigated)	2015	6037.018754	Irrigated	ILLINOIS	Early	Low
HV_Y15	B	95724.44444	IL (Irrigated)	2015	9109.620934	Irrigated	ILLINOIS	Early	Low
HV_Y15	A	86044.44444	IL (Irrigated)	2015	9250.950259	Irrigated	ILLINOIS	Early	Low
HV_Y15	B	83893.33333	IL (Irrigated)	2015	9064.148726	Irrigated	ILLINOIS	Early	Low
HV_Y15	A	45173.33333	IL (Irrigated)	2015	8984.789355	Irrigated	ILLINOIS	Early	Low
HV_Y15	B	48400	IL (Irrigated)	2015	7494.065288	Irrigated	ILLINOIS	Early	Low
FF_Y15	A	92497.77778	IL (Rainfed)	2015	11896.73473	Rainfed	ILLINOIS	Mid	Low
FF_Y15	B	96262.22222	IL (Rainfed)	2015	12519.91075	Rainfed	ILLINOIS	Mid	Low
FF_Y15	A	81204.44444	IL (Rainfed)	2015	13172.88833	Rainfed	ILLINOIS	Mid	Low
FF_Y15	B	79053.33333	IL (Rainfed)	2015	11767.95136	Rainfed	ILLINOIS	Mid	Low
FF_Y15	A	57004.44444	IL (Rainfed)	2015	9101.724146	Rainfed	ILLINOIS	Mid	Low
FF_Y15	B	55391.11111	IL (Rainfed)	2015	9621.121387	Rainfed	ILLINOIS	Mid	Low
FF_Y15	A	39795.55556	IL (Rainfed)	2015	7241.14738	Rainfed	ILLINOIS	Mid	Low
FF_Y15	B	43022.22222	IL (Rainfed)	2015	9319.609926	Rainfed	ILLINOIS	Mid	Low
FF_Y15	A	71524.44444	IL (Rainfed)	2015	12122.5155	Rainfed	ILLINOIS	Mid	Low
FF_Y15	B	69373.33333	IL (Rainfed)	2015	11640.057	Rainfed	ILLINOIS	Mid	Low
FF_Y15	A	84431.11111	IL (Rainfed)	2015	7491.64559	Rainfed	ILLINOIS	Mid	Low
FF_Y15	B	90346.66667	IL (Rainfed)	2015	10561.08712	Rainfed	ILLINOIS	Mid	Low
FF_Y15	A	73137.77778	IL (Rainfed)	2015	10856.05516	Rainfed	ILLINOIS	Mid	Low
FF_Y15	B	71524.44444	IL (Rainfed)	2015	9694.027896	Rainfed	ILLINOIS	Mid	Low
FF_Y15	A	107017.7778	IL (Rainfed)	2015	9708.418146	Rainfed	ILLINOIS	Mid	Low
FF_Y15	B	93035.55556	IL (Rainfed)	2015	9307.171585	Rainfed	ILLINOIS	Mid	Low
FF_Y15	A	62382.22222	IL (Rainfed)	2015	12216.28409	Rainfed	ILLINOIS	Mid	Low
FF_Y15	B	61844.44444	IL (Rainfed)	2015	11526.89209	Rainfed	ILLINOIS	Mid	Low
FF_Y15	A	50551.11111	IL (Rainfed)	2015	10271.86769	Rainfed	ILLINOIS	Mid	Low
FF_Y15	B	51088.88889	IL (Rainfed)	2015	10788.32793	Rainfed	ILLINOIS	Mid	Low
VC_Y15	A	45173.33333	IL (Rainfed)	2015	9618.116434	Rainfed	ILLINOIS	Mid	Low
VC_Y15	B	46248.88889	IL (Rainfed)	2015	6094.731618	Rainfed	ILLINOIS	Mid	Low
VC_Y15	A	84968.88889	IL (Rainfed)	2015	7640.970104	Rainfed	ILLINOIS	Mid	Low
VC_Y15	B	94648.88889	IL (Rainfed)	2015	8508.337833	Rainfed	ILLINOIS	Mid	Low
VC_Y15	A	64533.33333	IL (Rainfed)	2015	12175.4136	Rainfed	ILLINOIS	Mid	Low
VC_Y15	B	60231.11111	IL (Rainfed)	2015	9919.454707	Rainfed	ILLINOIS	Mid	Low
VC_Y15	A	79591.11111	IL (Rainfed)	2015	9461.072825	Rainfed	ILLINOIS	Mid	Low
VC_Y15	B	77440	IL (Rainfed)	2015	8495.875945	Rainfed	ILLINOIS	Mid	Low
VC_Y15	A	109706.6667	IL (Rainfed)	2015	4407.994989	Rainfed	ILLINOIS	Mid	Low
VC_Y15	B	101102.2222	IL (Rainfed)	2015	8065.268638	Rainfed	ILLINOIS	Mid	Low
VC_Y15	A	60231.11111	IL (Rainfed)	2015	6085.602713	Rainfed	ILLINOIS	Mid	Low
VC_Y15	B	55928.88889	IL (Rainfed)	2015	10382.4059	Rainfed	ILLINOIS	Mid	Low
VC_Y15	A	111857.7778	IL (Rainfed)	2015	2336.839381	Rainfed	ILLINOIS	Mid	Low
VC_Y15	A	77440	IL (Rainfed)	2015	12628.28673	Rainfed	ILLINOIS	Mid	Low
VC_Y15	B	70986.66667	IL (Rainfed)	2015	13841.00711	Rainfed	ILLINOIS	Mid	Low
VC_Y15	A	83893.33333	IL (Rainfed)	2015	7810.351241	Rainfed	ILLINOIS	Mid	Low
VC_Y15	B	90346.66667	IL (Rainfed)	2015	6456.445335	Rainfed	ILLINOIS	Mid	Low
VC_Y15	A	101102.2222	IL (Rainfed)	2015	4266.966557	Rainfed	ILLINOIS	Mid	Low
VC_Y15	B	94648.88889	IL (Rainfed)	2015	7499.739992	Rainfed	ILLINOIS	Mid	Low
WY_Y15	A	95724.44444	WI (Irrigated)	2015	15052.0395	Irrigated	WISCONSIN	Mid	High
WY_Y15	B	93573.33333	WI (Irrigated)	2015	13298.4678	Irrigated	WISCONSIN	Mid	High
WY_Y15	A	49475.55556	WI (Irrigated)	2015	15567.73381	Irrigated	WISCONSIN	Mid	High
WY_Y15	B	48400	WI (Irrigated)	2015	18746.67093	Irrigated	WISCONSIN	Mid	High
WY_Y15	A	39795.55556	WI (Irrigated)	2015	17597.48519	Irrigated	WISCONSIN	Mid	High
WY_Y15	B	39795.55556	WI (Irrigated)	2015	15224.4123	Irrigated	WISCONSIN	Mid	High
WY_Y15	A	117235.5556	WI (Irrigated)	2015	11157.32495	Irrigated	WISCONSIN	Mid	High
WY_Y15	B	96800	WI (Irrigated)	2015	16754.69057	Irrigated	WISCONSIN	Mid	High
WY_Y15	A	84968.88889	WI (Irrigated)	2015	14310.02468	Irrigated	WISCONSIN	Mid	High
WY_Y15	B	76364.44444	WI (Irrigated)	2015	13164.30002	Irrigated	WISCONSIN	Mid	High
WY_Y15	A	73137.77778	WI (Irrigated)	2015	15111.26199	Irrigated	WISCONSIN	Mid	High
WY_Y15	B	73137.77778	WI (Irrigated)	2015	12965.34902	Irrigated	WISCONSIN	Mid	High
WY_Y15	A	59155.55556	WI (Irrigated)	2015	13142.43369	Irrigated	WISCONSIN	Mid	High
WY_Y15	B	52702.22222	WI (Irrigated)	2015	10942.00428	Irrigated	WISCONSIN	Mid	High
WY_Y15	A	88195.55556	WI (Irrigated)	2015	13264.31022	Irrigated	WISCONSIN	Mid	High
WY_Y15	B	89271.11111	WI (Irrigated)	2015	16619.28477	Irrigated	WISCONSIN	Mid	High
WY_Y15	A	65608.88889	WI (Irrigated)	2015	16744.28353	Irrigated	WISCONSIN	Mid	High
WY_Y15	B	66684.44444	WI (Irrigated)	2015	15018.8349	Irrigated	WISCONSIN	Mid	High
WY_Y15	A	69911.11111	WI (Irrigated)	2015	15253.30589	Irrigated	WISCONSIN	Mid	High
WY_Y15	B	62382.22222	WI (Irrigated)	2015	15014.80407	Irrigated	WISCONSIN	Mid	High
WY_Y15	A	57004.44444	WI (Irrigated)	2015	15102.82356	Irrigated	WISCONSIN	Mid	High
WY_Y15	B	58080	WI (Irrigated)	2015	16734.72544	Irrigated	WISCONSIN	Mid	High
WY_Y15	A	59155.55556	WI (Irrigated)	2015	16176.60703	Irrigated	WISCONSIN	Mid	High
PMT_Y15	A	57004.44444	WI (Irrigated)	2015	11214.24117	Irrigated	WISCONSIN	Mid	Low
PMT_Y15	B	60231.11111	WI (Irrigated)	2015	10099.19755	Irrigated	WISCONSIN	Mid	Low
PMT_Y15	A	78515.55556	WI (Irrigated)	2015	10056.3066	Irrigated	WISCONSIN	Mid	Low
PMT_Y15	B	82817.77778	WI (Irrigated)	2015	8876.723006	Irrigated	WISCONSIN	Mid	Low
PMT_Y15	A	58080	WI (Irrigated)	2015	9267.28465	Irrigated	WISCONSIN	Mid	Low
PMT_Y15	B	52702.22222	WI (Irrigated)	2015	9656.626418	Irrigated	WISCONSIN	Mid	Low
PMT_Y15	A	61306.66667	WI (Irrigated)	2015	10754.45433	Irrigated	WISCONSIN	Mid	Low
PMT_Y15	B	55928.88889	WI (Irrigated)	2015	10817.3323	Irrigated	WISCONSIN	Mid	Low
PMT_Y15	A	40871.11111	WI (Irrigated)	2015	8980.232874	Irrigated	WISCONSIN	Mid	Low
PMT_Y15	B	37644.44444	WI (Irrigated)	2015	9438.908271	Irrigated	WISCONSIN	Mid	Low
PMT_Y15	A	48400	WI (Irrigated)	2015	11992.01843	Irrigated	WISCONSIN	Mid	Low
PMT_Y15	B	48400	WI (Irrigated)	2015	11983.80388	Irrigated	WISCONSIN	Mid	Low
PMT_Y15	A	65608.88889	WI (Irrigated)	2015	11502.16186	Irrigated	WISCONSIN	Mid	Low
PMT_Y15	B	61306.66667	WI (Irrigated)	2015	10753.03623	Irrigated	WISCONSIN	Mid	Low
PMT_Y15	A	90346.66667	WI (Irrigated)	2015	10210.90728	Irrigated	WISCONSIN	Mid	Low
PMT_Y15	B	81742.22222	WI (Irrigated)	2015	10376.15869	Irrigated	WISCONSIN	Mid	Low
PMT_Y15	A	76364.44444	WI (Irrigated)	2015	12965.51493	Irrigated	WISCONSIN	Mid	Low
PMT_Y15	B	76364.44444	WI (Irrigated)	2015	13889.69298	Irrigated	WISCONSIN	Mid	Low
PMT_Y15	A	100026.6667	WI (Irrigated)	2015	12808.97632	Irrigated	WISCONSIN	Mid	Low
PMT_Y15	B	105404.4444	WI (Irrigated)	2015	10656.82806	Irrigated	WISCONSIN	Mid	Low
PMT_Y15	A	61306.66667	WI (Irrigated)	2015	12667.64616	Irrigated	WISCONSIN	Mid	Low
PMT_Y15	B	60231.11111	WI (Irrigated)	2015	11936.82292	Irrigated	WISCONSIN	Mid	Low
PMT_Y15	A	59155.55556	WI (Irrigated)	2015	9152.324206	Irrigated	WISCONSIN	Mid	Low
HOFS_Y15	A	92497.77778	MN (Rainfed)	2015	10957.7475	Rainfed	MINNESOTA	Mid	Medium
HOFS_Y15	B	94648.88889	MN (Rainfed)	2015	12670.52581	Rainfed	MINNESOTA	Mid	Medium
HOFS_Y15	A	89271.11111	MN (Rainfed)	2015	10846.16747	Rainfed	MINNESOTA	Mid	Medium
HOFS_Y15	B	87120	MN (Rainfed)	2015	12213.20927	Rainfed	MINNESOTA	Mid	Medium
HOFS_Y15	A	51626.66667	MN (Rainfed)	2015	10374.32862	Rainfed	MINNESOTA	Mid	Medium
HOFS_Y15	B	53777.77778	MN (Rainfed)	2015	12912.31698	Rainfed	MINNESOTA	Mid	Medium
HOFS_Y15	A	70986.66667	MN (Rainfed)	2015	15245.56494	Rainfed	MINNESOTA	Mid	Medium
HOFS_Y15	B	72062.22222	MN (Rainfed)	2015	15062.84889	Rainfed	MINNESOTA	Mid	Medium
HOFS_Y15	A	57004.44444	MN (Rainfed)	2015	13100.75974	Rainfed	MINNESOTA	Mid	Medium
HOFS_Y15	B	57004.44444	MN (Rainfed)	2015	11874.43467	Rainfed	MINNESOTA	Mid	Medium
HOFS_Y15	A	50551.11111	MN (Rainfed)	2015	13148.85695	Rainfed	MINNESOTA	Mid	Medium
HOFS_Y15	B	53777.77778	MN (Rainfed)	2015	11945.54913	Rainfed	MINNESOTA	Mid	Medium
HOFS_Y15	A	89271.11111	MN (Rainfed)	2015	11461.28539	Rainfed	MINNESOTA	Mid	Medium
HOFS_Y15	B	89271.11111	MN (Rainfed)	2015	12558.63337	Rainfed	MINNESOTA	Mid	Medium
HOFS_Y15	A	101102.2222	MN (Rainfed)	2015	10686.3356	Rainfed	MINNESOTA	Mid	Medium
HOFS_Y15	B	103253.3333	MN (Rainfed)	2015	11966.02336	Rainfed	MINNESOTA	Mid	Medium
HOFS_Y15	A	79591.11111	MN (Rainfed)	2015	14520.09141	Rainfed	MINNESOTA	Mid	Medium
HOFS_Y15	B	77440	MN (Rainfed)	2015	12977.50576	Rainfed	MINNESOTA	Mid	Medium
HOFS_Y15	A	65608.88889	MN (Rainfed)	2015	14837.28273	Rainfed	MINNESOTA	Mid	Medium
HOFS_Y15	B	63457.77778	MN (Rainfed)	2015	12900.52564	Rainfed	MINNESOTA	Mid	Medium
HOFS_Y15	A	57004.44444	MN (Rainfed)	2015	14543.079	Rainfed	MINNESOTA	Mid	Medium
HOFS_Y15	B	49475.55556	MN (Rainfed)	2015	11607.81234	Rainfed	MINNESOTA	Mid	Medium
HOFS_Y15	A	57004.44444	MN (Rainfed)	2015	14812.47026	Rainfed	MINNESOTA	Mid	Medium
HOFF_Y15	A	46248.88889	MN (Rainfed)	2015	12309.71393	Rainfed	MINNESOTA	Mid	Medium
HOFF_Y15	B	45173.33333	MN (Rainfed)	2015	12670.75446	Rainfed	MINNESOTA	Mid	Medium
HOFF_Y15	A	90346.66667	MN (Rainfed)	2015	13867.19906	Rainfed	MINNESOTA	Mid	Medium
HOFF_Y15	B	90346.66667	MN (Rainfed)	2015	13809.37661	Rainfed	MINNESOTA	Mid	Medium
HOFF_Y15	A	53777.77778	MN (Rainfed)	2015	14654.60001	Rainfed	MINNESOTA	Mid	Medium
HOFF_Y15	B	57004.44444	MN (Rainfed)	2015	12560.75499	Rainfed	MINNESOTA	Mid	Medium
HOFF_Y15	A	69911.11111	MN (Rainfed)	2015	16033.43483	Rainfed	MINNESOTA	Mid	Medium
HOFF_Y15	B	67760	MN (Rainfed)	2015	16710.71747	Rainfed	MINNESOTA	Mid	Medium
HOFF_Y15	A	79591.11111	MN (Rainfed)	2015	14096.45611	Rainfed	MINNESOTA	Mid	Medium
HOFF_Y15	B	82817.77778	MN (Rainfed)	2015	15526.03647	Rainfed	MINNESOTA	Mid	Medium
HOFF_Y15	A	64533.33333	MN (Rainfed)	2015	15371.72226	Rainfed	MINNESOTA	Mid	Medium
HOFF_Y15	B	61306.66667	MN (Rainfed)	2015	15471.16329	Rainfed	MINNESOTA	Mid	Medium
HOFF_Y15	A	83893.33333	MN (Rainfed)	2015	14140.04504	Rainfed	MINNESOTA	Mid	Medium
HOFF_Y15	B	92497.77778	MN (Rainfed)	2015	14018.40487	Rainfed	MINNESOTA	Mid	Medium
HOFF_Y15	A	76364.44444	MN (Rainfed)	2015	16170.50395	Rainfed	MINNESOTA	Mid	Medium
HOFF_Y15	B	79591.11111	MN (Rainfed)	2015	12764.70825	Rainfed	MINNESOTA	Mid	Medium
HOFF_Y15	A	46248.88889	MN (Rainfed)	2015	13153.605	Rainfed	MINNESOTA	Mid	Medium
HOFF_Y15	B	51626.66667	MN (Rainfed)	2015	10758.19527	Rainfed	MINNESOTA	Mid	Medium
HOFF_Y15	A	102177.7778	MN (Rainfed)	2015	12699.69225	Rainfed	MINNESOTA	Mid	Medium
HOFF_Y15	B	100026.6667	MN (Rainfed)	2015	9657.890099	Rainfed	MINNESOTA	Mid	Medium
HOFF_Y15	A	59155.55556	MN (Rainfed)	2015	15673.50731	Rainfed	MINNESOTA	Mid	Medium
HOFF_Y15	B	57004.44444	MN (Rainfed)	2015	14078.52442	Rainfed	MINNESOTA	Mid	Medium
HOFF_Y15	A	59155.55556	MN (Rainfed)	2015	11784.24808	Rainfed	MINNESOTA	Mid	Medium
MRT_Y15	A	95724.44444	WI (Irrigated)	2015	13932.31551	Irrigated	WISCONSIN	Late	Medium
MRT_Y15	B	83893.33333	WI (Irrigated)	2015	19723.56642	Irrigated	WISCONSIN	Late	Medium
MRT_Y15	A	48400	WI (Irrigated)	2015	14894.56515	Irrigated	WISCONSIN	Late	Medium
MRT_Y15	B	47324.44444	WI (Irrigated)	2015	14289.05915	Irrigated	WISCONSIN	Late	Medium
MRT_Y15	A	44097.77778	WI (Irrigated)	2015	15709.46493	Irrigated	WISCONSIN	Late	Medium
MRT_Y15	B	35493.33333	WI (Irrigated)	2015	15436.85927	Irrigated	WISCONSIN	Late	Medium
MRT_Y15	A	80666.66667	WI (Irrigated)	2015	17789.40699	Irrigated	WISCONSIN	Late	Medium
MRT_Y15	B	66684.44444	WI (Irrigated)	2015	18175.83432	Irrigated	WISCONSIN	Late	Medium
MRT_Y15	A	82817.77778	WI (Irrigated)	2015	16034.26521	Irrigated	WISCONSIN	Late	Medium
MRT_Y15	B	77440	WI (Irrigated)	2015	16729.85336	Irrigated	WISCONSIN	Late	Medium
MRT_Y15	A	62382.22222	WI (Irrigated)	2015	17675.9394	Irrigated	WISCONSIN	Late	Medium
MRT_Y15	B	59155.55556	WI (Irrigated)	2015	13836.56217	Irrigated	WISCONSIN	Late	Medium
MRT_Y15	A	69911.11111	WI (Irrigated)	2015	15815.9796	Irrigated	WISCONSIN	Late	Medium
MRT_Y15	B	68835.55556	WI (Irrigated)	2015	13733.75579	Irrigated	WISCONSIN	Late	Medium
MRT_Y15	A	95724.44444	WI (Irrigated)	2015	10388.40526	Irrigated	WISCONSIN	Late	Medium
MRT_Y15	B	86044.44444	WI (Irrigated)	2015	11732.73744	Irrigated	WISCONSIN	Late	Medium
MRT_Y15	A	59155.55556	WI (Irrigated)	2015	17239.29209	Irrigated	WISCONSIN	Late	Medium
MRT_Y15	B	53777.77778	WI (Irrigated)	2015	12224.94035	Irrigated	WISCONSIN	Late	Medium
MRT_Y15	A	105404.4444	WI (Irrigated)	2015	12697.02784	Irrigated	WISCONSIN	Late	Medium
MRT_Y15	B	94648.88889	WI (Irrigated)	2015	12808.35248	Irrigated	WISCONSIN	Late	Medium
MRT_Y15	A	60231.11111	WI (Irrigated)	2015	17846.81383	Irrigated	WISCONSIN	Late	Medium
MRT_Y15	B	57004.44444	WI (Irrigated)	2015	16867.29617	Irrigated	WISCONSIN	Late	Medium
MRT_Y15	A	55928.88889	WI (Irrigated)	2015	16025.1228	Irrigated	WISCONSIN	Late	Medium
HV_Y16	A	91422.22222	IL (Irrigated)	2016	12277.66631	Irrigated	ILLINOIS	Early	Medium
HV_Y16	B	92497.77778	IL (Irrigated)	2016	14705.89973	Irrigated	ILLINOIS	Early	Medium
HV_Y16	A	95724.44444	IL (Irrigated)	2016	14450.34816	Irrigated	ILLINOIS	Early	Medium
HV_Y16	B	94648.88889	IL (Irrigated)	2016	14724.75829	Irrigated	ILLINOIS	Early	Medium
HV_Y16	A	64533.33333	IL (Irrigated)	2016	15204.81798	Irrigated	ILLINOIS	Early	Medium
HV_Y16	B	77440	IL (Irrigated)	2016	15571.0218	Irrigated	ILLINOIS	Early	Medium
HV_Y16	A	60231.11111	IL (Irrigated)	2016	13373.46231	Irrigated	ILLINOIS	Early	Medium
HV_Y16	B	57004.44444	IL (Irrigated)	2016	13283.34455	Irrigated	ILLINOIS	Early	Medium
HV_Y16	A	47324.44444	IL (Irrigated)	2016	10191.05399	Irrigated	ILLINOIS	Early	Medium
HV_Y16	B	51626.66667	IL (Irrigated)	2016	11796.89986	Irrigated	ILLINOIS	Early	Medium
HV_Y16	A	81742.22222	IL (Irrigated)	2016	12306.51294	Irrigated	ILLINOIS	Early	Medium
HV_Y16	B	78515.55556	IL (Irrigated)	2016	11743.93317	Irrigated	ILLINOIS	Early	Medium
HV_Y16	A	59155.55556	IL (Irrigated)	2016	13052.01003	Irrigated	ILLINOIS	Early	Medium
HV_Y16	A	49475.55556	IL (Irrigated)	2016	9852.375601	Irrigated	ILLINOIS	Early	Medium
HV_Y16	B	44097.77778	IL (Irrigated)	2016	8691.795227	Irrigated	ILLINOIS	Early	Medium
HV_Y16	A	97875.55556	IL (Irrigated)	2016	12373.78929	Irrigated	ILLINOIS	Early	Medium
HV_Y16	B	101102.2222	IL (Irrigated)	2016	16718.61367	Irrigated	ILLINOIS	Early	Medium
HV_Y16	A	75288.88889	IL (Irrigated)	2016	16192.77405	Irrigated	ILLINOIS	Early	Medium
HV_Y16	B	84968.88889	IL (Irrigated)	2016	14906.54011	Irrigated	ILLINOIS	Early	Medium
HV_Y16	A	67760	IL (Irrigated)	2016	15059.38075	Irrigated	ILLINOIS	Early	Medium
HV_Y16	B	64533.33333	IL (Irrigated)	2016	11553.05632	Irrigated	ILLINOIS	Early	Medium
HV_Y16	A	74213.33333	IL (Irrigated)	2016	15810.21695	Irrigated	ILLINOIS	Early	Medium
VC_Y16	A	57004.44444	IL (Rainfed)	2016	9632.353475	Rainfed	ILLINOIS	Mid	Low
VC_Y16	B	41946.66667	IL (Rainfed)	2016	8511.74839	Rainfed	ILLINOIS	Mid	Low
VC_Y16	A	86044.44444	IL (Rainfed)	2016	11792.86222	Rainfed	ILLINOIS	Mid	Low
VC_Y16	B	84968.88889	IL (Rainfed)	2016	11095.39235	Rainfed	ILLINOIS	Mid	Low
VC_Y16	A	62382.22222	IL (Rainfed)	2016	11665.13131	Rainfed	ILLINOIS	Mid	Low
VC_Y16	B	63457.77778	IL (Rainfed)	2016	10846.09848	Rainfed	ILLINOIS	Mid	Low
VC_Y16	A	68835.55556	IL (Rainfed)	2016	9764.908325	Rainfed	ILLINOIS	Mid	Low
VC_Y16	B	79591.11111	IL (Rainfed)	2016	10165.59397	Rainfed	ILLINOIS	Mid	Low
VC_Y16	A	93573.33333	IL (Rainfed)	2016	6477.462349	Rainfed	ILLINOIS	Mid	Low
VC_Y16	B	98951.11111	IL (Rainfed)	2016	9066.053539	Rainfed	ILLINOIS	Mid	Low
VC_Y16	A	45173.33333	IL (Rainfed)	2016	7326.57329	Rainfed	ILLINOIS	Mid	Low
VC_Y16	B	53777.77778	IL (Rainfed)	2016	9936.390994	Rainfed	ILLINOIS	Mid	Low
VC_Y16	A	109706.6667	IL (Rainfed)	2016	8083.504396	Rainfed	ILLINOIS	Mid	Low
VC_Y16	B	86044.44444	IL (Rainfed)	2016	8546.003678	Rainfed	ILLINOIS	Mid	Low
VC_Y16	A	70986.66667	IL (Rainfed)	2016	12237.7463	Rainfed	ILLINOIS	Mid	Low
VC_Y16	B	67760	IL (Rainfed)	2016	10629.9656	Rainfed	ILLINOIS	Mid	Low
VC_Y16	A	84968.88889	IL (Rainfed)	2016	11917.74587	Rainfed	ILLINOIS	Mid	Low
VC_Y16	B	77440	IL (Rainfed)	2016	10819.14384	Rainfed	ILLINOIS	Mid	Low
VC_Y16	A	91422.22222	IL (Rainfed)	2016	11996.55697	Rainfed	ILLINOIS	Mid	Low
VC_Y16	B	93573.33333	IL (Rainfed)	2016	12617.30458	Rainfed	ILLINOIS	Mid	Low
FF_Y16	A	92497.77778	IL (Rainfed)	2016	10294.91382	Rainfed	ILLINOIS	Mid	Medium
FF_Y16	B	96262.22222	IL (Rainfed)	2016	15013.27801	Rainfed	ILLINOIS	Mid	Medium
FF_Y16	A	81204.44444	IL (Rainfed)	2016	13036.61564	Rainfed	ILLINOIS	Mid	Medium
FF_Y16	B	79053.33333	IL (Rainfed)	2016	16452.6924	Rainfed	ILLINOIS	Mid	Medium
FF_Y16	A	57004.44444	IL (Rainfed)	2016	10885.52392	Rainfed	ILLINOIS	Mid	Medium
FF_Y16	B	55391.11111	IL (Rainfed)	2016	11566.50976	Rainfed	ILLINOIS	Mid	Medium
FF_Y16	A	39795.55556	IL (Rainfed)	2016	10567.84904	Rainfed	ILLINOIS	Mid	Medium
FF_Y16	B	43022.22222	IL (Rainfed)	2016	10977.09553	Rainfed	ILLINOIS	Mid	Medium
FF_Y16	A	71524.44444	IL (Rainfed)	2016	13081.42585	Rainfed	ILLINOIS	Mid	Medium
FF_Y16	B	69373.33333	IL (Rainfed)	2016	13244.30109	Rainfed	ILLINOIS	Mid	Medium
FF_Y16	A	84431.11111	IL (Rainfed)	2016	11925.34986	Rainfed	ILLINOIS	Mid	Medium
FF_Y16	B	90346.66667	IL (Rainfed)	2016	12457.55357	Rainfed	ILLINOIS	Mid	Medium
FF_Y16	A	73137.77778	IL (Rainfed)	2016	12832.07408	Rainfed	ILLINOIS	Mid	Medium
FF_Y16	B	71524.44444	IL (Rainfed)	2016	16779.24242	Rainfed	ILLINOIS	Mid	Medium
FF_Y16	A	107017.7778	IL (Rainfed)	2016	9464.747739	Rainfed	ILLINOIS	Mid	Medium
FF_Y16	B	93035.55556	IL (Rainfed)	2016	10785.35794	Rainfed	ILLINOIS	Mid	Medium
FF_Y16	A	62382.22222	IL (Rainfed)	2016	15038.86191	Rainfed	ILLINOIS	Mid	Medium
FF_Y16	B	61844.44444	IL (Rainfed)	2016	14987.22517	Rainfed	ILLINOIS	Mid	Medium
FF_Y16	A	50551.11111	IL (Rainfed)	2016	14318.59861	Rainfed	ILLINOIS	Mid	Medium
FF_Y16	B	51088.88889	IL (Rainfed)	2016	12530.06865	Rainfed	ILLINOIS	Mid	Medium
AIR_Y16	A	81742.22222	WI (Irrigated)	2016	11954.33776	Irrigated	WISCONSIN	Mid	Medium
AIR_Y16	B	76364.44444	WI (Irrigated)	2016	10800.61231	Irrigated	WISCONSIN	Mid	Medium
AIR_Y16	A	51626.66667	WI (Irrigated)	2016	10914.05025	Irrigated	WISCONSIN	Mid	Medium
AIR_Y16	B	60231.11111	WI (Irrigated)	2016	12986.43495	Irrigated	WISCONSIN	Mid	Medium
AIR_Y16	A	66684.44444	WI (Irrigated)	2016	13113.45976	Irrigated	WISCONSIN	Mid	Medium
AIR_Y16	B	69911.11111	WI (Irrigated)	2016	13889.01611	Irrigated	WISCONSIN	Mid	Medium
AIR_Y16	A	78515.55556	WI (Irrigated)	2016	13426.00814	Irrigated	WISCONSIN	Mid	Medium
AIR_Y16	B	77440	WI (Irrigated)	2016	15381.46516	Irrigated	WISCONSIN	Mid	Medium
AIR_Y16	A	58080	WI (Irrigated)	2016	11829.70674	Irrigated	WISCONSIN	Mid	Medium
AIR_Y16	B	62382.22222	WI (Irrigated)	2016	12362.47947	Irrigated	WISCONSIN	Mid	Medium
AIR_Y16	A	86044.44444	WI (Irrigated)	2016	12553.86862	Irrigated	WISCONSIN	Mid	Medium
AIR_Y16	B	77440	WI (Irrigated)	2016	10514.26044	Irrigated	WISCONSIN	Mid	Medium
AIR_Y16	A	51626.66667	WI (Irrigated)	2016	10703.57357	Irrigated	WISCONSIN	Mid	Medium
AIR_Y16	B	45173.33333	WI (Irrigated)	2016	8102.932606	Irrigated	WISCONSIN	Mid	Medium
AIR_Y16	A	97875.55556	WI (Irrigated)	2016	9590.442788	Irrigated	WISCONSIN	Mid	Medium
AIR_Y16	B	104328.8889	WI (Irrigated)	2016	6118.254778	Irrigated	WISCONSIN	Mid	Medium
AIR_Y16	A	97875.55556	WI (Irrigated)	2016	11880.17237	Irrigated	WISCONSIN	Mid	Medium
AIR_Y16	B	104328.8889	WI (Irrigated)	2016	5715.911484	Irrigated	WISCONSIN	Mid	Medium
AIR_Y16	A	39795.55556	WI (Irrigated)	2016	9576.66843	Irrigated	WISCONSIN	Mid	Medium
AIR_Y16	B	49475.55556	WI (Irrigated)	2016	10293.81141	Irrigated	WISCONSIN	Mid	Medium
AIR_Y16	A	55928.88889	WI (Irrigated)	2016	12147.44324	Irrigated	WISCONSIN	Mid	Medium
AIR_Y16	B	57004.44444	WI (Irrigated)	2016	12570.11705	Irrigated	WISCONSIN	Mid	Medium
AIR_Y16	A	59155.55556	WI (Irrigated)	2016	11405.46648	Irrigated	WISCONSIN	Mid	Medium
HOFS_Y16	A	68835.55556	MN (Rainfed)	2016	10520.24306	Rainfed	MINNESOTA	Late	Low
HOFS_Y16	B	69911.11111	MN (Rainfed)	2016	10796.83386	Rainfed	MINNESOTA	Late	Low
HOFS_Y16	A	83893.33333	MN (Rainfed)	2016	8130.794229	Rainfed	MINNESOTA	Late	Low
HOFS_Y16	B	82817.77778	MN (Rainfed)	2016	8795.003362	Rainfed	MINNESOTA	Late	Low
HOFS_Y16	A	90346.66667	MN (Rainfed)	2016	6850.262131	Rainfed	MINNESOTA	Late	Low
HOFS_Y16	B	96800	MN (Rainfed)	2016	8406.539686	Rainfed	MINNESOTA	Late	Low
HOFS_Y16	A	49475.55556	MN (Rainfed)	2016	8502.689811	Rainfed	MINNESOTA	Late	Low
HOFS_Y16	B	50551.11111	MN (Rainfed)	2016	7645.901089	Rainfed	MINNESOTA	Late	Low
HOFS_Y16	A	96800	MN (Rainfed)	2016	5009.72467	Rainfed	MINNESOTA	Late	Low
HOFS_Y16	B	96800	MN (Rainfed)	2016	3994.126307	Rainfed	MINNESOTA	Late	Low
HOFS_Y16	A	38720	MN (Rainfed)	2016	5810.44625	Rainfed	MINNESOTA	Late	Low
HOFS_Y16	B	45173.33333	MN (Rainfed)	2016	8224.30903	Rainfed	MINNESOTA	Late	Low
HOFS_Y16	A	104328.8889	MN (Rainfed)	2016	4476.383523	Rainfed	MINNESOTA	Late	Low
HOFS_Y16	B	93573.33333	MN (Rainfed)	2016	2278.230507	Rainfed	MINNESOTA	Late	Low
HOFS_Y16	A	76364.44444	MN (Rainfed)	2016	8531.474698	Rainfed	MINNESOTA	Late	Low
HOFS_Y16	B	73137.77778	MN (Rainfed)	2016	6374.467634	Rainfed	MINNESOTA	Late	Low
HOFS_Y16	A	55928.88889	MN (Rainfed)	2016	8438.220931	Rainfed	MINNESOTA	Late	Low
HOFS_Y16	B	59155.55556	MN (Rainfed)	2016	9583.162262	Rainfed	MINNESOTA	Late	Low
HOFS_Y16	A	54853.33333	MN (Rainfed)	2016	10532.3512	Rainfed	MINNESOTA	Late	Low
HOFS_Y16	B	50551.11111	MN (Rainfed)	2016	7765.931847	Rainfed	MINNESOTA	Late	Low
HOFS_Y16	A	55928.88889	MN (Rainfed)	2016	9687.27329	Rainfed	MINNESOTA	Late	Low
HOFS_Y16	B	59155.55556	MN (Rainfed)	2016	9299.690481	Rainfed	MINNESOTA	Late	Low
HOFS_Y16	A	50551.11111	MN (Rainfed)	2016	10490.91356	Rainfed	MINNESOTA	Late	Low
P15_Y16	A	90346.66667	WI (Irrigated)	2016	15990.93836	Irrigated	WISCONSIN	Mid	Medium
P15_Y16	B	91422.22222	WI (Irrigated)	2016	14748.85404	Irrigated	WISCONSIN	Mid	Medium
P15_Y16	A	74213.33333	WI (Irrigated)	2016	12230.27085	Irrigated	WISCONSIN	Mid	Medium
P15_Y16	B	77440	WI (Irrigated)	2016	9992.877002	Irrigated	WISCONSIN	Mid	Medium
P15_Y16	A	107555.5556	WI (Irrigated)	2016	12386.18816	Irrigated	WISCONSIN	Mid	Medium
P15_Y16	B	96800	WI (Irrigated)	2016	14233.13934	Irrigated	WISCONSIN	Mid	Medium
P15_Y16	A	63457.77778	WI (Irrigated)	2016	14676.01314	Irrigated	WISCONSIN	Mid	Medium
P15_Y16	B	67760	WI (Irrigated)	2016	15347.01443	Irrigated	WISCONSIN	Mid	Medium
P15_Y16	A	60231.11111	WI (Irrigated)	2016	18182.35874	Irrigated	WISCONSIN	Mid	Medium
P15_Y16	B	61306.66667	WI (Irrigated)	2016	16479.11016	Irrigated	WISCONSIN	Mid	Medium
P15_Y16	A	37644.44444	WI (Irrigated)	2016	12212.79305	Irrigated	WISCONSIN	Mid	Medium
P15_Y16	B	44097.77778	WI (Irrigated)	2016	13642.17519	Irrigated	WISCONSIN	Mid	Medium
P15_Y16	A	87120	WI (Irrigated)	2016	12782.79163	Irrigated	WISCONSIN	Mid	Medium
P15_Y16	B	83893.33333	WI (Irrigated)	2016	15312.49321	Irrigated	WISCONSIN	Mid	Medium
P15_Y16	A	39795.55556	WI (Irrigated)	2016	13301.57604	Irrigated	WISCONSIN	Mid	Medium
P15_Y16	B	49475.55556	WI (Irrigated)	2016	13973.80317	Irrigated	WISCONSIN	Mid	Medium
P15_Y16	A	79591.11111	WI (Irrigated)	2016	15890.26834	Irrigated	WISCONSIN	Mid	Medium
P15_Y16	B	73137.77778	WI (Irrigated)	2016	15726.87722	Irrigated	WISCONSIN	Mid	Medium
P15_Y16	A	54853.33333	WI (Irrigated)	2016	13868.7612	Irrigated	WISCONSIN	Mid	Medium
P15_Y16	B	40871.11111	WI (Irrigated)	2016	13116.2742	Irrigated	WISCONSIN	Mid	Medium
P15_Y16	A	51626.66667	WI (Irrigated)	2016	15734.0125	Irrigated	WISCONSIN	Mid	Medium
P15_Y16	B	60231.11111	WI (Irrigated)	2016	17847.42113	Irrigated	WISCONSIN	Mid	Medium
P15_Y16	A	59155.55556	WI (Irrigated)	2016	16178.25213	Irrigated	WISCONSIN	Mid	Medium
TIMM_Y16	A	41946.66667	WI (Irrigated)	2016	12744.37185	Irrigated	WISCONSIN	Late	High
TIMM_Y16	B	46248.88889	WI (Irrigated)	2016	14032.68825	Irrigated	WISCONSIN	Late	High
TIMM_Y16	A	66684.44444	WI (Irrigated)	2016	16681.78546	Irrigated	WISCONSIN	Late	High
TIMM_Y16	B	69911.11111	WI (Irrigated)	2016	16672.47021	Irrigated	WISCONSIN	Late	High
TIMM_Y16	A	51626.66667	WI (Irrigated)	2016	14499.70783	Irrigated	WISCONSIN	Late	High
TIMM_Y16	B	58080	WI (Irrigated)	2016	14174.64161	Irrigated	WISCONSIN	Late	High
TIMM_Y16	A	106480	WI (Irrigated)	2016	16468.18692	Irrigated	WISCONSIN	Late	High
TIMM_Y16	B	96800	WI (Irrigated)	2016	18071.50632	Irrigated	WISCONSIN	Late	High
TIMM_Y16	A	69911.11111	WI (Irrigated)	2016	15651.13721	Irrigated	WISCONSIN	Late	High
TIMM_Y16	B	77440	WI (Irrigated)	2016	16733.67251	Irrigated	WISCONSIN	Late	High
TIMM_Y16	A	97875.55556	WI (Irrigated)	2016	19969.86168	Irrigated	WISCONSIN	Late	High
TIMM_Y16	B	95724.44444	WI (Irrigated)	2016	20204.82771	Irrigated	WISCONSIN	Late	High
TIMM_Y16	A	79591.11111	WI (Irrigated)	2016	18364.73829	Irrigated	WISCONSIN	Late	High
TIMM_Y16	B	83893.33333	WI (Irrigated)	2016	17203.28525	Irrigated	WISCONSIN	Late	High
TIMM_Y16	A	68835.55556	WI (Irrigated)	2016	18359.4698	Irrigated	WISCONSIN	Late	High
TIMM_Y16	B	70986.66667	WI (Irrigated)	2016	19398.328	Irrigated	WISCONSIN	Late	High
TIMM_Y16	A	73137.77778	WI (Irrigated)	2016	18794.04287	Irrigated	WISCONSIN	Late	High
TIMM_Y16	B	77440	WI (Irrigated)	2016	18510.35153	Irrigated	WISCONSIN	Late	High
TIMM_Y16	A	95724.44444	WI (Irrigated)	2016	19074.91583	Irrigated	WISCONSIN	Late	High
TIMM_Y16	B	93573.33333	WI (Irrigated)	2016	18230.57082	Irrigated	WISCONSIN	Late	High
TIMM_Y16	A	57004.44444	WI (Irrigated)	2016	17381.3512	Irrigated	WISCONSIN	Late	High
TIMM_Y16	B	65608.88889	WI (Irrigated)	2016	16473.17797	Irrigated	WISCONSIN	Late	High
TIMM_Y16	A	54853.33333	WI (Irrigated)	2016	16760.89871	Irrigated	WISCONSIN	Late	High
M11_Y17	A	94648.88889	IL (Rainfed)	2017	10510.05544	Rainfed	ILLINOIS	Early	Low
M11_Y17	B	101102.2222	IL (Rainfed)	2017	4083.671123	Rainfed	ILLINOIS	Early	Low
M11_Y17	A	78515.55556	IL (Rainfed)	2017	11326.20662	Rainfed	ILLINOIS	Early	Low
M11_Y17	B	92497.77778	IL (Rainfed)	2017	10247.73114	Rainfed	ILLINOIS	Early	Low
M11_Y17	A	68835.55556	IL (Rainfed)	2017	11294.2257	Rainfed	ILLINOIS	Early	Low
M11_Y17	B	53777.77778	IL (Rainfed)	2017	10115.8818	Rainfed	ILLINOIS	Early	Low
M11_Y17	A	39795.55556	IL (Rainfed)	2017	9072.495087	Rainfed	ILLINOIS	Early	Low
M11_Y17	B	46248.88889	IL (Rainfed)	2017	10867.98262	Rainfed	ILLINOIS	Early	Low
M11_Y17	A	75288.88889	IL (Rainfed)	2017	5070.514258	Rainfed	ILLINOIS	Early	Low
M11_Y17	B	66684.44444	IL (Rainfed)	2017	11542.70531	Rainfed	ILLINOIS	Early	Low
M11_Y17	A	91422.22222	IL (Rainfed)	2017	8146.125583	Rainfed	ILLINOIS	Early	Low
M11_Y17	B	79591.11111	IL (Rainfed)	2017	3648.070997	Rainfed	ILLINOIS	Early	Low
M11_Y17	A	70986.66667	IL (Rainfed)	2017	9318.571406	Rainfed	ILLINOIS	Early	Low
M11_Y17	B	75288.88889	IL (Rainfed)	2017	9089.622007	Rainfed	ILLINOIS	Early	Low
M11_Y17	A	95724.44444	IL (Rainfed)	2017	8162.839457	Rainfed	ILLINOIS	Early	Low
M11_Y17	B	83893.33333	IL (Rainfed)	2017	7282.00199	Rainfed	ILLINOIS	Early	Low
M11_Y17	A	58797.03704	IL (Rainfed)	2017	9556.807273	Rainfed	ILLINOIS	Early	Low
M11_Y17	B	62382.22222	IL (Rainfed)	2017	10359.06736	Rainfed	ILLINOIS	Early	Low
M11_Y17	A	51626.66667	IL (Rainfed)	2017	4042.772837	Rainfed	ILLINOIS	Early	Low
M11_Y17	B	51626.66667	IL (Rainfed)	2017	8887.605972	Rainfed	ILLINOIS	Early	Low
VC_Y17	A	47324.44444	IL (Irrigated)	2017	10484.1126	Irrigated	ILLINOIS	Mid	Medium
VC_Y17	B	47324.44444	IL (Irrigated)	2017	14329.04873	Irrigated	ILLINOIS	Mid	Medium
VC_Y17	A	90346.66667	IL (Irrigated)	2017	13359.21607	Irrigated	ILLINOIS	Mid	Medium
VC_Y17	B	95724.44444	IL (Irrigated)	2017	13810.0604	Irrigated	ILLINOIS	Mid	Medium
VC_Y17	A	72062.22222	IL (Irrigated)	2017	13670.40485	Irrigated	ILLINOIS	Mid	Medium
VC_Y17	B	66684.44444	IL (Irrigated)	2017	12748.82016	Irrigated	ILLINOIS	Mid	Medium
VC_Y17	A	80666.66667	IL (Irrigated)	2017	13057.75059	Irrigated	ILLINOIS	Mid	Medium
VC_Y17	B	74213.33333	IL (Irrigated)	2017	14985.49891	Irrigated	ILLINOIS	Mid	Medium
VC_Y17	A	101102.2222	IL (Irrigated)	2017	10611.12247	Irrigated	ILLINOIS	Mid	Medium
VC_Y17	B	97875.55556	IL (Irrigated)	2017	12569.58882	Irrigated	ILLINOIS	Mid	Medium
VC_Y17	A	58080	IL (Irrigated)	2017	13642.45457	Irrigated	ILLINOIS	Mid	Medium
VC_Y17	B	48400	IL (Irrigated)	2017	9647.179865	Irrigated	ILLINOIS	Mid	Medium
VC_Y17	A	110782.2222	IL (Irrigated)	2017	10514.34312	Irrigated	ILLINOIS	Mid	Medium
VC_Y17	B	122613.3333	IL (Irrigated)	2017	12304.97506	Irrigated	ILLINOIS	Mid	Medium
VC_Y17	A	65608.88889	IL (Irrigated)	2017	12333.03595	Irrigated	ILLINOIS	Mid	Medium
VC_Y17	B	75288.88889	IL (Irrigated)	2017	14820.00385	Irrigated	ILLINOIS	Mid	Medium
VC_Y17	A	86044.44444	IL (Irrigated)	2017	13859.19332	Irrigated	ILLINOIS	Mid	Medium
VC_Y17	B	87120	IL (Irrigated)	2017	13647.12907	Irrigated	ILLINOIS	Mid	Medium
VC_Y17	A	92497.77778	IL (Irrigated)	2017	13216.50965	Irrigated	ILLINOIS	Mid	Medium
VC_Y17	B	97875.55556	IL (Irrigated)	2017	10573.48879	Irrigated	ILLINOIS	Mid	Medium
PL1_Y17	A	40871.11111	WI (Irrigated)	2017	14328.44932	Irrigated	WISCONSIN	Mid	High
PL1_Y17	B	44097.77778	WI (Irrigated)	2017	16800.43995	Irrigated	WISCONSIN	Mid	High
PL1_Y17	A	69911.11111	WI (Irrigated)	2017	20445.6351	Irrigated	WISCONSIN	Mid	High
PL1_Y17	B	66684.44444	WI (Irrigated)	2017	17993.6281	Irrigated	WISCONSIN	Mid	High
PL1_Y17	A	75288.88889	WI (Irrigated)	2017	19877.19689	Irrigated	WISCONSIN	Mid	High
PL1_Y17	B	77440	WI (Irrigated)	2017	20792.63948	Irrigated	WISCONSIN	Mid	High
PL1_Y17	A	95724.44444	WI (Irrigated)	2017	16455.81787	Irrigated	WISCONSIN	Mid	High
PL1_Y17	B	92497.77778	WI (Irrigated)	2017	19246.74559	Irrigated	WISCONSIN	Mid	High
PL1_Y17	A	54853.33333	WI (Irrigated)	2017	12983.54046	Irrigated	WISCONSIN	Mid	High
PL1_Y17	B	62382.22222	WI (Irrigated)	2017	15446.13493	Irrigated	WISCONSIN	Mid	High
PL1_Y17	A	47324.44444	WI (Irrigated)	2017	16530.48151	Irrigated	WISCONSIN	Mid	High
PL1_Y17	B	49475.55556	WI (Irrigated)	2017	15380.89993	Irrigated	WISCONSIN	Mid	High
PL1_Y17	A	107555.5556	WI (Irrigated)	2017	11978.27177	Irrigated	WISCONSIN	Mid	High
PL1_Y17	B	118311.1111	WI (Irrigated)	2017	10459.29347	Irrigated	WISCONSIN	Mid	High
PL1_Y17	A	90346.66667	WI (Irrigated)	2017	17322.35733	Irrigated	WISCONSIN	Mid	High
PL1_Y17	B	86044.44444	WI (Irrigated)	2017	17013.50162	Irrigated	WISCONSIN	Mid	High
PL1_Y17	A	62382.22222	WI (Irrigated)	2017	17575.2496	Irrigated	WISCONSIN	Mid	High
PL1_Y17	B	61306.66667	WI (Irrigated)	2017	18162.57478	Irrigated	WISCONSIN	Mid	High
PL1_Y17	A	102177.7778	WI (Irrigated)	2017	16068.85269	Irrigated	WISCONSIN	Mid	High
PL1_Y17	B	102177.7778	WI (Irrigated)	2017	16273.48437	Irrigated	WISCONSIN	Mid	High
PL1_Y17	A	58080	WI (Irrigated)	2017	19015.4351	Irrigated	WISCONSIN	Mid	High
PL1_Y17	B	60231.11111	WI (Irrigated)	2017	16091.55823	Irrigated	WISCONSIN	Mid	High
PL1_Y17	A	59155.55556	WI (Irrigated)	2017	14988.41394	Irrigated	WISCONSIN	Mid	High
HOFS1_Y17	A	78515.55556	MN (Rainfed)	2017	14531.94315	Rainfed	MINNESOTA	Mid	Medium
HOFS1_Y17	B	77440	MN (Rainfed)	2017	15894.53272	Rainfed	MINNESOTA	Mid	Medium
HOFS1_Y17	A	62382.22222	MN (Rainfed)	2017	14570.25301	Rainfed	MINNESOTA	Mid	Medium
HOFS1_Y17	B	53777.77778	MN (Rainfed)	2017	17903.15097	Rainfed	MINNESOTA	Mid	Medium
HOFS1_Y17	A	67760	MN (Rainfed)	2017	16633.57883	Rainfed	MINNESOTA	Mid	Medium
HOFS1_Y17	B	62382.22222	MN (Rainfed)	2017	14689.29642	Rainfed	MINNESOTA	Mid	Medium
HOFS1_Y17	A	70986.66667	MN (Rainfed)	2017	17729.74502	Rainfed	MINNESOTA	Mid	Medium
HOFS1_Y17	B	75288.88889	MN (Rainfed)	2017	15653.92746	Rainfed	MINNESOTA	Mid	Medium
HOFS1_Y17	A	98951.11111	MN (Rainfed)	2017	12870.32763	Rainfed	MINNESOTA	Mid	Medium
HOFS1_Y17	B	100026.6667	MN (Rainfed)	2017	9310.506093	Rainfed	MINNESOTA	Mid	Medium
HOFS1_Y17	A	87120	MN (Rainfed)	2017	14391.70156	Rainfed	MINNESOTA	Mid	Medium
HOFS1_Y17	B	94648.88889	MN (Rainfed)	2017	12119.96534	Rainfed	MINNESOTA	Mid	Medium
HOFS1_Y17	A	44097.77778	MN (Rainfed)	2017	15050.24085	Rainfed	MINNESOTA	Mid	Medium
HOFS1_Y17	B	44097.77778	MN (Rainfed)	2017	13462.21606	Rainfed	MINNESOTA	Mid	Medium
HOFS1_Y17	A	86044.44444	MN (Rainfed)	2017	17076.42286	Rainfed	MINNESOTA	Mid	Medium
HOFS1_Y17	B	73137.77778	MN (Rainfed)	2017	13806.69366	Rainfed	MINNESOTA	Mid	Medium
HOFS1_Y17	A	90346.66667	MN (Rainfed)	2017	10331.17374	Rainfed	MINNESOTA	Mid	Medium
HOFS1_Y17	B	107555.5556	MN (Rainfed)	2017	11303.30322	Rainfed	MINNESOTA	Mid	Medium
HOFS1_Y17	A	49475.55556	MN (Rainfed)	2017	15302.77656	Rainfed	MINNESOTA	Mid	Medium
HOFS1_Y17	B	47324.44444	MN (Rainfed)	2017	12295.3091	Rainfed	MINNESOTA	Mid	Medium
HOFS1_Y17	A	58080	MN (Rainfed)	2017	13379.04182	Rainfed	MINNESOTA	Mid	Medium
HOFS1_Y17	B	54853.33333	MN (Rainfed)	2017	14839.91902	Rainfed	MINNESOTA	Mid	Medium
HOFS1_Y17	A	58080	MN (Rainfed)	2017	16088.31539	Rainfed	MINNESOTA	Mid	Medium
HOFS2_Y17	A	50551.11111	MN (Rainfed)	2017	14588.08856	Rainfed	MINNESOTA	Late	Medium
HOFS2_Y17	B	54853.33333	MN (Rainfed)	2017	16360.16013	Rainfed	MINNESOTA	Late	Medium
HOFS2_Y17	A	95724.44444	MN (Rainfed)	2017	8244.420409	Rainfed	MINNESOTA	Late	Medium
HOFS2_Y17	B	100026.6667	MN (Rainfed)	2017	10319.60339	Rainfed	MINNESOTA	Late	Medium
HOFS2_Y17	A	77440	MN (Rainfed)	2017	15219.09821	Rainfed	MINNESOTA	Late	Medium
HOFS2_Y17	B	77440	MN (Rainfed)	2017	17559.13711	Rainfed	MINNESOTA	Late	Medium
HOFS2_Y17	A	90346.66667	MN (Rainfed)	2017	11881.26662	Rainfed	MINNESOTA	Late	Medium
HOFS2_Y17	B	95724.44444	MN (Rainfed)	2017	12363.97558	Rainfed	MINNESOTA	Late	Medium
HOFS2_Y17	A	91422.22222	MN (Rainfed)	2017	14947.16684	Rainfed	MINNESOTA	Late	Medium
HOFS2_Y17	B	95724.44444	MN (Rainfed)	2017	11835.46063	Rainfed	MINNESOTA	Late	Medium
HOFS2_Y17	A	60231.11111	MN (Rainfed)	2017	14086.67278	Rainfed	MINNESOTA	Late	Medium
HOFS2_Y17	B	65608.88889	MN (Rainfed)	2017	17512.63383	Rainfed	MINNESOTA	Late	Medium
HOFS2_Y17	A	57004.44444	MN (Rainfed)	2017	15726.98254	Rainfed	MINNESOTA	Late	Medium
HOFS2_Y17	B	53777.77778	MN (Rainfed)	2017	14422.59871	Rainfed	MINNESOTA	Late	Medium
HOFS2_Y17	A	41946.66667	MN (Rainfed)	2017	14801.73386	Rainfed	MINNESOTA	Late	Medium
HOFS2_Y17	B	41946.66667	MN (Rainfed)	2017	16546.43963	Rainfed	MINNESOTA	Late	Medium
HOFS2_Y17	A	81742.22222	MN (Rainfed)	2017	13521.36488	Rainfed	MINNESOTA	Late	Medium
HOFS2_Y17	B	80666.66667	MN (Rainfed)	2017	14254.53844	Rainfed	MINNESOTA	Late	Medium
HOFS2_Y17	A	66684.44444	MN (Rainfed)	2017	13783.55358	Rainfed	MINNESOTA	Late	Medium
HOFS2_Y17	B	73137.77778	MN (Rainfed)	2017	12456.87874	Rainfed	MINNESOTA	Late	Medium
HOFS2_Y17	A	58080	MN (Rainfed)	2017	14838.03715	Rainfed	MINNESOTA	Late	Medium
HOFS2_Y17	B	52702.22222	MN (Rainfed)	2017	15844.04752	Rainfed	MINNESOTA	Late	Medium
HOFS2_Y17	A	57004.44444	MN (Rainfed)	2017	15709.19929	Rainfed	MINNESOTA	Late	Medium
PL2_Y17	A	47324.44444	WI (Irrigated)	2017	12341.83483	Irrigated	WISCONSIN	Late	Medium
PL2_Y17	B	49475.55556	WI (Irrigated)	2017	14164.14231	Irrigated	WISCONSIN	Late	Medium
PL2_Y17	A	64533.33333	WI (Irrigated)	2017	15533.67792	Irrigated	WISCONSIN	Late	Medium
PL2_Y17	B	62382.22222	WI (Irrigated)	2017	13623.23799	Irrigated	WISCONSIN	Late	Medium
PL2_Y17	A	76364.44444	WI (Irrigated)	2017	15108.22566	Irrigated	WISCONSIN	Late	Medium
PL2_Y17	B	75288.88889	WI (Irrigated)	2017	16662.70436	Irrigated	WISCONSIN	Late	Medium
PL2_Y17	A	88195.55556	WI (Irrigated)	2017	14902.18238	Irrigated	WISCONSIN	Late	Medium
PL2_Y17	B	73137.77778	WI (Irrigated)	2017	14500.38882	Irrigated	WISCONSIN	Late	Medium
PL2_Y17	A	39795.55556	WI (Irrigated)	2017	9434.401098	Irrigated	WISCONSIN	Late	Medium
PL2_Y17	B	39795.55556	WI (Irrigated)	2017	11022.57962	Irrigated	WISCONSIN	Late	Medium
PL2_Y17	A	73137.77778	WI (Irrigated)	2017	13634.03335	Irrigated	WISCONSIN	Late	Medium
PL2_Y17	B	67760	WI (Irrigated)	2017	14085.70879	Irrigated	WISCONSIN	Late	Medium
PL2_Y17	A	66684.44444	WI (Irrigated)	2017	13622.40858	Irrigated	WISCONSIN	Late	Medium
PL2_Y17	B	68835.55556	WI (Irrigated)	2017	12179.32237	Irrigated	WISCONSIN	Late	Medium
PL2_Y17	A	89271.11111	WI (Irrigated)	2017	14277.49272	Irrigated	WISCONSIN	Late	Medium
PL2_Y17	B	89271.11111	WI (Irrigated)	2017	14449.18407	Irrigated	WISCONSIN	Late	Medium
PL2_Y17	A	44097.77778	WI (Irrigated)	2017	10792.95222	Irrigated	WISCONSIN	Late	Medium
PL2_Y17	B	48400	WI (Irrigated)	2017	13154.28123	Irrigated	WISCONSIN	Late	Medium
PL2_Y17	A	105404.4444	WI (Irrigated)	2017	14093.33941	Irrigated	WISCONSIN	Late	Medium
PL2_Y17	B	106480	WI (Irrigated)	2017	14105.37094	Irrigated	WISCONSIN	Late	Medium
PL2_Y17	A	54853.33333	WI (Irrigated)	2017	9826.8857	Irrigated	WISCONSIN	Late	Medium
PL2_Y17	B	61306.66667	WI (Irrigated)	2017	12720.22681	Irrigated	WISCONSIN	Late	Medium
PL2_Y17	A	55928.88889	WI (Irrigated)	2017	12399.86956	Irrigated	WISCONSIN	Late	Medium
